# Supplementary material for: Spatial transcriptomics reveals an unexpected impact of tau and tau pathology on the expression of transthyretin
Source: Front Aging Neurosci. 2025 Oct 31;17:1656850. doi: 10.3389/fnagi.2025.1656850 (PMC12615506; doi:10.3389/fnagi.2025.1656850)
Supplement: SUPPLEMENTARY Table 1 — List of DE genes per region. [file Table_1.xlsx]

## Sheet: Sheet1
Table 1, List of DE genes
Tau22_DE genes hippocampus
	gene	pval	qval	log2fc	mean	zero_mean	zero_variance
9753	Sez6	4.71687e-14	3.00653e-10	-0.707448	1.66447	FALSE	FALSE
5141	Ttr	4.341e-13	1.84463e-09	-0.63495	2.71253	FALSE	FALSE
7468	Lars2	1.76107e-10	3.7417e-07	0.512345	0.845999	FALSE	FALSE
3555	Gm42418	8.48758e-13	2.70499e-09	0.730524	4.42021	FALSE	FALSE
8296	Thy1	3.77887e-49	4.8173e-45	0.881574	2.56989	FALSE	FALSE
Tau22_DE genes ventricles
	gene	pval	qval	log2fc	mean	zero_mean	zero_variance
11574	Sgk1	2.05125e-07	0.00261494	-0.756047	1.01923	FALSE	FALSE
9753	Sez6	5.84272e-07	0.00372415	-0.900719	1.40752	FALSE	FALSE
214	Supt7l	1.22857e-06	0.00522058	-0.614718	0.780152	FALSE	FALSE
8296	Thy1	3.35126e-06	0.0106805	0.57702	2.1469	FALSE	FALSE
TauKO_DE genes hippocampus
	gene	pval	qval	log2fc	mean	zero_mean	zero_variance
10329	Mapt	8.32053e-61	9.21332e-57	-1.19666	0.515118	FALSE	FALSE
5097	Nme7	5.99797e-12	8.30195e-09	-0.640866	0.979546	FALSE	FALSE
144	Serinc1	4.98767e-15	1.84095e-11	-0.540081	2.04258	FALSE	FALSE
1947	Rtn4	5.50922e-11	5.54578e-08	-0.521385	1.62451	FALSE	FALSE
11029	Crym	1.10597e-08	4.71014e-06	-0.510447	0.662646	FALSE	FALSE
2187	Lars2	0.00173336	0.0224857	0.509076	0.916522	FALSE	FALSE
4796	Mt3	9.00973e-10	5.86851e-07	0.544108	1.02949	FALSE	FALSE
6916	Gm42418	0.00209411	0.0251584	0.614115	3.59381	FALSE	FALSE
345	Meg3	4.21648e-17	2.33445e-13	0.639434	1.91762	FALSE	FALSE
3199	Malat1	9.07944e-11	8.37806e-08	1.06478	2.26432	FALSE	FALSE
TauKO_DE genes ventricles
	gene	pval	qval	log2fc	mean	zero_mean	zero_variance
10329	Mapt	2.54824e-11	2.81758e-07	-1.04446	0.472541	FALSE	FALSE
6106	Nrgn	7.30321e-08	0.000403758	-0.912371	1.58062	FALSE	FALSE
956	Ppp3ca	0.000105923	0.0975995	-0.817447	2.03865	FALSE	FALSE
656	Gria2	5.42462e-06	0.014995	-0.746002	0.836034	FALSE	FALSE
4949	Cadm2	7.1865e-05	0.0722374	-0.669147	0.708267	FALSE	FALSE
5558	Ppp3cb	1.36266e-05	0.030134	-0.660072	0.548408	FALSE	FALSE
1680	St8sia3	3.425e-05	0.049332	-0.505968	0.338143	FALSE	FALSE
4211	Gm10076	3.56928e-05	0.049332	0.622035	1.54827	FALSE	FALSE
2976	Mpc1	1.01114e-06	0.00372673	0.69462	1.06677	FALSE	FALSE
2945	Pla2g16	2.49979e-05	0.0460669	0.709294	0.820606	FALSE	FALSE
9334	Dbi	4.79324e-05	0.0588876	0.825293	1.95743	FALSE	FALSE
